# Supplementary material for: Use of Vascular Shunt at the Time of Pancreatectomy with Venous Resection: A Systematic Review
Source: Cancers (Basel). 2024 Jun 27;16(13):2361. doi: 10.3390/cancers16132361 (PMC11240683; doi:10.3390/cancers16132361)
Supplement: Supplementary file 1 [file cancers-16-02361-s001.zip]

Archive with 1 entries (1 files):
- cancers-3050693-supplementary.pdf
